# Supplementary material for: Enhancer of Zeste Homolog 2 (EZH2) Is a Marker of High-Grade Neuroendocrine Neoplasia in Gastroenteropancreatic and Pulmonary Tract and Predicts Poor Prognosis
Source: Cancers (Basel). 2022 Jun 8;14(12):2828. doi: 10.3390/cancers14122828 (PMC9221317; doi:10.3390/cancers14122828)
Supplement: Supplementary file 1 [file cancers-14-02828-s001.zip]

Archive with 6 entries (6 files):
- Figure S1.pdf
- Figure S2.pdf
- Figure S3.pdf
- Supplementary Table S1.xlsx
- Supplementary Table S2.xlsx
- Supplementary Table S3.pdf
