# Supplementary material for: Enhancer of Zeste Homolog 2 (EZH2) Is a Marker of High-Grade Neuroendocrine Neoplasia in Gastroenteropancreatic and Pulmonary Tract and Predicts Poor Prognosis
Source: Cancers (Basel). 2022 Jun 8;14(12):2828. doi: 10.3390/cancers14122828 (PMC9221317; doi:10.3390/cancers14122828)
Supplement: Supplementary file 1 [file cancers-14-02828-s001.zip › Supplementary Table S1.xlsx]

## Sheet: Suppl. Table S1
Gender	Age	Localization	Localization Exact	Grading	pT	pN	UICC stage	OS status	OS time (m)	IHC-EZH2 (H-score)	IHC-EZH1 (H-score)	IHC-SUZ12 (H-score)	IHC-EED (H-score)	IHC-H3K27me3 (H-score)
F	18	GI	appendix	1	NaN	NaN	NaN	alive	NaN	10	100	0	0	100
F	20	GI	appendix	1	1	0	1	alive	24	0	110	0	0	110
F	27	GI	appendix	1	1	NaN	1	NaN	NaN	80	NaN	NaN	NaN	150
F	60	GI	appendix	1	1	0	1	alive	17	0	120	0	0	180
F	61	GI	appendix	1	3	1	3	alive	68	0	100	0	0	60
F	65	GI	appendix	1	1	NaN	1	deceased	27	0	100	0	0	100
F	67	GI	appendix	1	1	NaN	1	alive	10	0	200	0	0	100
F	71	GI	appendix	1	1	NaN	1	alive	67	0	180	0	0	180
M	37	GI	appendix	1	1	NaN	1	alive	66	0	120	0	0	110
M	60	GI	appendix	1	NaN	NaN	NaN	alive	78	0	180	0	NaN	110
M	61	GI	appendix	1	1	NaN	1	deceased	9	0	NaN	NaN	NaN	NaN
M	66	GI	appendix	1	1	NaN	1	alive	16	0	100	0	0	200
M	76	GI	appendix	1	1	NaN	1	deceased	1	0	100	0	0	100
M	30	GI	appendix	2	1	NaN	1	NaN	NaN	0	110	0	0	100
M	57	GI	appendix	2	1	NaN	1	alive	18	10	100	0	0	80
F	38	GI	colon	1	1	NaN	1	alive	36	0	100	0	0	140
F	54	GI	colon	1	NaN	NaN	NaN	alive	31	0	110	0	0	90
F	60	GI	colon	1	1	NaN	1	alive	72	0	150	0	0	160
F	63	GI	colon	1	NaN	NaN	NaN	alive	16	0	50	0	0	90
F	71	GI	colon	1	1	NaN	1	alive	35	0	80	0	0	100
F	76	GI	colon	1	2	1	3	alive	70	0	100	0	0	110
F	77	GI	colon	1	1	NaN	1	deceased	54	0	110	0	0	90
M	35	GI	colon	1	NaN	NaN	NaN	NaN	38	0	NaN	0	0	90
M	38	GI	colon	1	NaN	NaN	NaN	alive	16	0	NaN	NaN	NaN	90
M	47	GI	colon	1	NaN	NaN	NaN	alive	56	0	120	0	0	100
M	56	GI	colon	1	NaN	NaN	NaN	alive	8	0	NaN	NaN	NaN	NaN
M	59	GI	colon	1	1	0	1	alive	26	0	100	0	0	70
M	60	GI	colon	1	1	NaN	1	alive	8	0	100	0	0	120
M	61	GI	colon	1	NaN	NaN	NaN	alive	16	0	50	0	0	150
M	66	GI	colon	1	NaN	NaN	NaN	alive	29	0	100	0	0	100
M	66	GI	colon	1	NaN	NaN	NaN	NaN	NaN	0	NaN	0	0	NaN
M	78	GI	colon	1	3	0	2	alive	31	0	90	0	0	190
M	51	GI	colon	2	NaN	NaN	NaN	alive	41	0	100	0	0	80
F	70	GI	duodenum	1	2	0	2	deceased	9	0	70	0	0	110
F	73	GI	duodenum	1	1	NaN	1	alive	34	0	NaN	NaN	NaN	110
F	73	GI	duodenum	1	NaN	NaN	NaN	alive	35	10	40	0	0	100
F	78	GI	duodenum	1	2	0	2	deceased	20	0	NaN	NaN	NaN	NaN
F	83	GI	duodenum	1	NaN	NaN	NaN	alive	22	10	30	NaN	0	200
M	61	GI	duodenum	1	NaN	NaN	NaN	alive	15	60	NaN	NaN	NaN	NaN
M	66	GI	duodenum	1	1	NaN	1	NaN	NaN	0	80	0	0	260
M	68	GI	duodenum	1	2	0	2	alive	57	0	100	0	0	120
M	73	GI	duodenum	1	2	NaN	2	alive	76	0	100	0	0	180
M	78	GI	duodenum	1	NaN	NaN	NaN	alive	23	0	NaN	0	NaN	NaN
M	87	GI	duodenum	1	NaN	NaN	NaN	alive	8	0	NaN	NaN	NaN	NaN
M	69	GI	duodenum	2	NaN	NaN	NaN	alive	7	0	100	0	0	140
M	81	GI	duodenum	2	NaN	NaN	NaN	alive	45	0	100	0	0	100
F	18	GI	pancreas	1	1	0	1	alive	32	0	10	0	0	90
F	26	GI	pancreas	1	NaN	NaN	NaN	alive	76	10	110	0	0	110
F	73	GI	pancreas	1	1	0	1	alive	48	0	70	0	0	100
F	74	GI	pancreas	1	NaN	NaN	NaN	NaN	NaN	0	100	0	0	190
F	80	GI	pancreas	1	NaN	NaN	NaN	alive	75	0	20	0	0	60
M	45	GI	pancreas	1	NaN	NaN	NaN	alive	18	0	100	0	0	200
M	48	GI	pancreas	1	2	1	2	alive	18	10	100	0	0	100
M	50	GI	pancreas	1	3	1	2	alive	9	0	110	0	0	190
M	54	GI	pancreas	1	1	0	1	alive	17	0	100	0	0	260
M	60	GI	pancreas	1	2	0	1	alive	73	0	30	0	0	110
M	65	GI	pancreas	1	1	0	1	alive	30	0	100	0	0	160
M	68	GI	pancreas	1	NaN	NaN	NaN	alive	4	0	70	0	0	130
F	49	GI	pancreas	2	3	1	4	alive	18	0	100	0	NaN	200
F	71	GI	pancreas	2	3	1	2	alive	34	10	100	0	0	170
F	73	GI	pancreas	2	3	1	2	alive	20	0	50	0	0	120
M	58	GI	pancreas	2	1	1	2	alive	12	0	100	0	0	200
M	70	GI	pancreas	2	3	0	2	alive	66	0	100	NaN	0	130
M	72	GI	pancreas	2	3	0	2	alive	45	10	50	0	0	220
M	73	GI	pancreas	2	3	1	4	alive	25	0	100	0	0	30
M	77	GI	pancreas	2	2	0	4	deceased	18	0	50	0	0	60
F	49	GI	small intestine	1	4	1	3	alive	74	0	110	0	0	70
F	53	GI	small intestine	1	2	1	3	alive	5	0	90	0	0	NaN
F	55	GI	small intestine	1	3	0	2	alive	71	0	110	0	0	100
F	60	GI	small intestine	1	3	1	3	alive	38	0	100	0	0	110
F	64	GI	small intestine	1	3	1	4	alive	16	0	150	0	0	260
F	73	GI	small intestine	1	3	1	3	alive	31	0	100	0	0	80
F	77	GI	small intestine	1	NaN	NaN	NaN	alive	9	0	30	0	0	150
F	85	GI	small intestine	1	4	0	3	alive	6	0	110	0	0	NaN
M	26	GI	small intestine	1	NaN	NaN	NaN	alive	36	0	100	0	0	130
M	56	GI	small intestine	1	3	1	3	alive	40	0	100	0	0	130
M	60	GI	small intestine	1	4	0	3	NaN	NaN	0	70	0	0	NaN
M	62	GI	small intestine	1	NaN	NaN	NaN	alive	12	0	50	0	0	200
M	63	GI	small intestine	1	3	1	3	alive	42	0	40	0	0	190
M	64	GI	small intestine	1	3	1	3	deceased	30	0	100	0	0	140
M	65	GI	small intestine	1	4	1	4	alive	23	0	100	0	0	90
M	66	GI	small intestine	1	1	0	1	alive	14	0	100	0	0	110
M	67	GI	small intestine	1	4	NaN	3	NaN	NaN	0	100	0	0	90
M	67	GI	small intestine	1	3	2	3	alive	37	0	140	0	0	110
M	71	GI	small intestine	1	4	1	4	alive	12	0	80	0	0	70
M	74	GI	small intestine	1	4	1	3	alive	22	0	100	0	0	80
M	75	GI	small intestine	1	2	0	2	alive	NaN	0	100	0	0	110
M	75	GI	small intestine	1	4	1	4	alive	49	0	120	0	0	110
M	83	GI	small intestine	1	3	1	4	NaN	76	0	100	0	0	90
F	64	GI	small intestine	2	2	1	3	alive	33	0	110	NaN	NaN	120
F	73	GI	small intestine	2	4	1	4	alive	46	0	110	0	0	100
M	45	GI	small intestine	2	3	1	3	alive	58	0	100	0	0	90
M	46	GI	small intestine	2	2	NaN	2	alive	74	0	100	NaN	0	200
M	59	GI	small intestine	2	2	NaN	2	alive	46	0	100	0	0	130
M	61	GI	small intestine	2	3	0	4	NaN	NaN	0	130	0	0	110
M	68	GI	small intestine	2	2	1	4	alive	60	0	100	0	0	110
M	74	GI	small intestine	2	3	1	3	alive	67	0	80	0	0	60
M	76	GI	small intestine	2	NaN	NaN	NaN	alive	9	0	100	0	0	210
M	85	GI	small intestine	2	3	1	3	alive	12	0	100	0	0	250
F	50	GI	stomach	1	NaN	NaN	NaN	alive	50	0	NaN	0	0	110
F	55	GI	stomach	1	NaN	NaN	NaN	NaN	NaN	0	130	0	0	250
F	55	GI	stomach	1	NaN	NaN	NaN	NaN	NaN	0	150	0	0	280
F	55	GI	stomach	1	NaN	NaN	NaN	deceased	NaN	10	NaN	0	0	160
F	69	GI	stomach	1	1	NaN	1	alive	75	0	120	0	0	290
F	82	GI	stomach	1	1	NaN	1	NaN	NaN	0	70	0	0	110
F	82	GI	stomach	1	1	NaN	1	NaN	NaN	0	100	0	0	120
M	63	GI	stomach	1	1	0	1	NaN	NaN	0	80	0	0	100
F	87	GI	stomach	2	2	NaN	2	deceased	76	0	100	0	0	200
M	52	GI	stomach	2	NaN	NaN	NaN	alive	17	60	NaN	NaN	NaN	NaN
F	30	lung	lung	1	1	0	1	NaN	NaN	20	300	0	0	220
F	30	lung	lung	1	1	0	1	NaN	NaN	20	300	0	0	220
F	34	lung	lung	1	1	0	1	alive	8	0	300	0	0	240
F	38	lung	lung	1	1	0	1	alive	48	50	230	NaN	NaN	NaN
F	41	lung	lung	1	1	0	1	alive	63	0	300	0	0	0
F	41	lung	lung	1	2	0	1	alive	45	0	NaN	NaN	NaN	0
F	43	lung	lung	1	1	0	1	alive	120	0	300	NaN	10	170
F	45	lung	lung	1	NaN	NaN	NaN	alive	19	0	300	0	0	120
F	45	lung	lung	1	1	0	1	alive	20	0	300	0	0	120
F	47	lung	lung	1	1	0	1	alive	45	0	NaN	NaN	NaN	40
F	50	lung	lung	1	1	0	1	alive	50	0	240	0	0	110
F	51	lung	lung	1	1	0	1	deceased	20	0	NaN	NaN	NaN	NaN
F	52	lung	lung	1	NaN	NaN	NaN	alive	30	10	300	0	0	110
F	53	lung	lung	1	1	NaN	1	alive	39	0	300	0	0	200
F	54	lung	lung	1	1	0	1	alive	57	0	300	0	0	10
F	58	lung	lung	1	1	0	1	alive	21	0	280	0	0	150
F	58	lung	lung	1	1	0	1	alive	35	0	300	0	0	150
F	60	lung	lung	1	1	0	1	alive	22	20	250	0	0	20
F	61	lung	lung	1	1	0	1	alive	65	0	300	0	0	0
F	61	lung	lung	1	1	0	1	alive	66	0	300	0	0	0
F	61	lung	lung	1	2	0	1	NaN	NaN	0	300	0	0	80
F	64	lung	lung	1	2	0	1	alive	16	0	300	0	0	60
F	64	lung	lung	1	NaN	NaN	NaN	alive	3	0	300	0	0	190
F	69	lung	lung	1	1	0	1	alive	42	0	300	0	0	130
F	69	lung	lung	1	2	1	2	alive	11	0	300	0	0	140
F	69	lung	lung	1	1	0	1	alive	117	0	300	NaN	0	100
F	70	lung	lung	1	2	0	1	alive	23	0	300	0	0	120
F	70	lung	lung	1	NaN	0	NaN	alive	53	0	300	0	0	230
F	71	lung	lung	1	1	NaN	1	alive	27	0	300	0	0	110
F	71	lung	lung	1	1	0	1	alive	35	0	300	0	0	110
F	72	lung	lung	1	1	0	1	alive	15	0	300	0	0	110
F	73	lung	lung	1	1	0	1	alive	95	0	300	NaN	0	0
F	75	lung	lung	1	1	0	1	alive	6	10	300	0	0	180
F	75	lung	lung	1	1	2	3	NaN	NaN	30	230	10	0	120
F	76	lung	lung	1	1	0	1	alive	19	0	300	0	0	NaN
F	76	lung	lung	1	1	NaN	1	alive	4	10	290	0	0	180
F	77	lung	lung	1	NaN	NaN	NaN	NaN	NaN	0	100	0	0	100
F	77	lung	lung	1	1	NaN	1	alive	33	0	300	0	0	30
F	77	lung	lung	1	1	0	1	deceased	1	10	300	0	0	130
F	81	lung	lung	1	1	0	1	alive	56	0	140	0	0	0
M	20	lung	lung	1	1	2	3	NaN	NaN	0	NaN	0	0	130
M	28	lung	lung	1	1	NaN	1	NaN	NaN	0	300	0	0	0
M	41	lung	lung	1	1	0	1	alive	69	0	280	0	0	0
M	41	lung	lung	1	1	0	1	alive	70	0	280	0	0	0
M	44	lung	lung	1	2	0	1	alive	45	0	250	0	0	0
M	44	lung	lung	1	1	0	1	alive	19	0	300	0	0	100
M	46	lung	lung	1	1	NaN	1	alive	66	0	270	0	0	0
M	51	lung	lung	1	1	0	1	alive	38	0	300	0	0	90
M	59	lung	lung	1	1	0	1	alive	61	0	200	0	0	220
M	63	lung	lung	1	2	0	1	alive	21	0	280	NaN	0	200
M	63	lung	lung	1	1	0	1	alive	14	0	300	0	0	100
M	65	lung	lung	1	1	0	1	alive	51	0	270	0	0	0
M	65	lung	lung	1	3	0	2	alive	20	10	300	0	0	100
M	66	lung	lung	1	1	NaN	1	alive	29	0	NaN	0	NaN	NaN
M	73	lung	lung	1	1	0	1	alive	30	0	290	0	0	230
M	73	lung	lung	1	1	0	1	NaN	NaN	0	290	0	0	230
M	76	lung	lung	1	2	1	2	alive	35	0	250	0	0	20
F	37	lung	lung	2	3	0	2	alive	29	0	NaN	0	0	10
F	47	lung	lung	2	1	NaN	1	alive	62	0	300	0	0	30
F	61	lung	lung	2	2	1	2	alive	79	0	300	0	0	50
F	64	lung	lung	2	1	0	1	alive	63	0	220	0	0	90
F	70	lung	lung	2	1	2	3	alive	18	10	300	0	0	110
F	70	lung	lung	2	1	2	3	alive	18	10	300	0	0	110
F	71	lung	lung	2	1	NaN	1	alive	64	0	240	0	0	10
F	72	lung	lung	2	NaN	NaN	NaN	alive	19	10	300	0	0	180
M	48	lung	lung	2	3	0	2	alive	47	0	250	0	0	90
M	49	lung	lung	2	2	0	2	alive	30	0	300	0	0	220
M	53	lung	lung	2	2	NaN	1	deceased	96	0	300	NaN	0	20
M	61	lung	lung	2	1	0	1	alive	52	0	280	0	0	250
M	62	lung	lung	2	2	0	1	alive	19	0	300	0	0	80
M	71	lung	lung	2	1	1	2	deceased	47	0	300	0	0	0
M	71	lung	lung	2	2	1	2	alive	18	10	220	0	0	120
M	79	lung	lung	2	1	NaN	1	alive	9	10	300	0	0	120
