# Supplementary material for: Enhancer of Zeste Homolog 2 (EZH2) Is a Marker of High-Grade Neuroendocrine Neoplasia in Gastroenteropancreatic and Pulmonary Tract and Predicts Poor Prognosis
Source: Cancers (Basel). 2022 Jun 8;14(12):2828. doi: 10.3390/cancers14122828 (PMC9221317; doi:10.3390/cancers14122828)
Supplement: Supplementary file 1 [file cancers-14-02828-s001.zip › Supplementary Table S2.xlsx]

## Sheet: Suppl. Table S2
Gender	Age	Localization	Localization exact	Grading	pT	pN	Stage	OS status	OS time (m)	IHC-EZH2 (H-score)	IHC-EZH1 (H-score)	IHC-SUZ12 (H-score)	IHC-EED (H-score)	IHC-H3K27me3 (H-score)	IHC-Mitoses/10HPF	IHC-Ki67 (%)	IHC-Morphology	IHC-DAXX	IHC-ATRX	IHC-SSTR2A	IHC-RB	IHC-P53	IHC-Chromogranin	favors NET or NEC
F	58	lung	lung	3	2	2	3	deceased	32	50	250	N/A	0	110	31	50	Carcinoma	positive	positive	negative	negative	overexpression	negative	NEC
M	54	lung	lung	3	3	0	2	alive	55	80	270	0	0	10	25	40	Carcinoma	positive	positive	negative	negative	overexpression	negative	NEC
F	71	lung	lung	3	1	0	1	alive	17	180	280	10	0	0	28	30	Carcinoma	positive	positive	negative	positive	overexpression	negative	NEC
F	52	lung	lung	3	3	0	2	deceased	3	200	200	0	0	N/A	18	30	Carcinoma	positive	positive	negative	negative	loss	negative	NEC
M	64	GI	stomach	3	N/A	N/A	N/A	deceased	12	200	N/A	0	0	20	24	70	Carcinoma	positive	positive	negative	positive	overexpression	negative	NEC
F	44	lung	lung	3	N/A	N/A	N/A	deceased	13	230	220	N/A	N/A	140	15	70	Carcinoma	positive	positive	negative	negative	loss	negative	NEC
M	53	GI	colon	3	3	0	2	alive	59	240	100	30	70	80	17	60	Carcinoma	positive	positive	negative	negative	overexpression	negative	NEC
F	70	lung	lung	3	1	0	1	deceased	8	250	N/A	0	0	10	64	90	Carcinoma	positive	positive	negative	positive	overexpression	negative	NEC
M	84	GI	colon	3	3	1	3	deceased	2	260	80	0	0	80	28	60	Equivocal	positive	positive	positive	negative	loss	negative	NEC
M	55	lung	lung	3	4	1	3	alive	3	260	300	30	60	110	24	60	Carcinoma	positive	positive	negative	positive	loss	negative	NEC
M	79	lung	lung	3	3	0	2	deceased	2	270	260	0	0	0	12	30	Carcinoma	positive	positive	negative	negative	overexpression	negative	NEC
M	42	GI	pancreas	3	2	1	2	deceased	14	280	30	0	60	130	22	70	Carcinoma	positive	positive	negative	positive	overexpression	negative	NEC
M	73	GI	duodenum	3	3	0	2	alive	79	290	20	0	0	90	13	70	Carcinoma	positive	positive	positive	negative	overexpression	negative	NEC
M	59	lung	lung	3	2	N/A	1	deceased	20	130	300	0	0	100	21	40	Carcinoma	positive	positive	negative	negative	normal	negative	NEC
M	69	lung	lung	3	1	0	1	deceased	5	160	260	N/A	0	170	36	60	Carcinoma	positive	positive	negative	negative	loss	positive	NEC
M	77	GI	colon	3	4	1	4	deceased	9	200	150	20	0	140	20	40	Equivocal	positive	positive	negative	positive	loss	negative	NEC
M	64	GI	stomach	3	4	3	3	deceased	12	270	110	0	0	100	36	50	Carcinoma	positive	positive	negative	negative	normal	negative	NEC
F	69	lung	lung	3	2	2	3	deceased	3	270	220	N/A	N/A	N/A	28	50	Carcinoma	positive	positive	negative	negative	overexpression	positive	NEC
M	60	lung	lung	3	2	1	2	alive	133	50	200	0	20	60	11	60	Tumor	positive	positive	negative	negative	overexpression	negative	NEC
M	78	GI	colon	3	3	1	3	alive	31	170	130	10	0	150	28	30	Tumor	positive	positive	negative	positive	overexpression	negative	NEC
M	60	GI	stomach	3	2	2	3	deceased	16	220	120	30	60	130	20	40	Carcinoma	positive	positive	negative	positive	overexpression	positive	NEC
M	72	GI	pancreas	3	3	0	2	alive	46	230	120	20	0	30	12	40	Carcinoma	positive	positive	negative	negative	overexpression	positive	NEC
F	69	lung	lung	3	1	0	1	alive	157	70	180	N/A	90	30	16	50	Tumor	positive	positive	negative	positive	overexpression	negative	NEC
F	68	GI	colon	3	3	1	3	deceased	7	230	90	0	10	100	16	30	Carcinoma	positive	positive	negative	positive	loss	positive	NEC
F	66	lung	lung	3	1	0	1	deceased	20	290	300	90	20	140	15	70	Equivocal	positive	positive	negative	negative	overexpression	positive	NEC
M	68	lung	lung	3	1	2	2	alive	93	40	N/A	10	20	230	18	40	Carcinoma	positive	positive	positive	positive	overexpression	positive	equivocal
M	63	lung	lung	3	4	0	3	deceased	10	250	300	0	130	80	28	70	Tumor	positive	positive	negative	positive	overexpression	positive	equivocal
M	71	GI	duodenum	3	2	1	3	deceased	6	280	100	20	50	80	15	50	Carcinoma	positive	positive	positive	positive	overexpression	positive	equivocal
M	49	GI	colon	3	N/A	N/A	N/A	alive	6	30	50	0	10	220	12	40	Tumor	positive	positive	negative	positive	normal	negative	NET G3
M	59	lung	lung	3	3	0	2	deceased	20	30	280	0	0	0	18	80	Equivocal	positive	negative	positive	negative	normal	negative	NET G3
M	69	lung	lung	3	2	2	3	alive	23	10	300	0	0	30	10	30	Tumor	positive	positive	negative	negative	normal	positive	NET G3
M	78	GI	stomach	3	2	0	1	alive	3	270	70	20	30	N/A	42	40	Tumor	positive	positive	negative	positive	normal	positive	NET G3
M	60	GI	pancreas	3	3	1	4	alive	53	10	20	0	0	100	8	30	Tumor	positive	positive	negative	positive	normal	positive	NET G3
F	58	lung	lung	3	1	1	2	deceased	81	20	20	N/A	N/A	260	12	30	Tumor	positive	positive	negative	positive	normal	positive	NET G3
F	67	GI	stomach	3	2	0	1	alive	43	30	100	0	0	60	8	60	Tumor	negative	positive	positive	negative	normal	positive	NET G3
F	27	GI	pancreas	3	4	1	4	deceased	2	60	120	0	0	80	6	30	Tumor	positive	positive	positive	negative	normal	positive	NET G3
M	67	lung	lung	3	1	1	2	deceased	11	30	300	0	0	0	14	70	Tumor	positive	positive	positive	positive	normal	positive	NET G3
